# Supplementary material for: Cholinergic basal forebrain neurons regulate vascular dynamics and cerebrospinal fluid flux
Source: Nat Commun. 2025 Jun 23;16:5343. doi: 10.1038/s41467-025-60812-3 (PMC12185694; doi:10.1038/s41467-025-60812-3)
Supplement: Supplementary file 4 — Source Data [file 41467_2025_60812_MOESM4_ESM.xlsx]

## Sheet: Fig.1
BOLD-CSF	Lag	APOE_cat	Group	Amyloid		Vol.BF	BF_Ch12	BF_Ch3	BF_Ch4		FEOBV.Cortical_GM		Cog.Memory.Zscore	Cog.Executive.Zscore	Cog.Attention.Zscore	Cog.Language.Zscore
0.0445	8	Non-e4 Carrier	MCI	Negative		0.33044	0.148196	0.0695268	0.0651563		1.14517		-1.5225	-1.27	-0.74	-1.6
-0.1411	3	e4 Carrier	controls	Positive		0.496304	0.224804	0.102285	0.0924295		1.22437		1.675	0.37	-0.15	0.75
-0.3245	1	Non-e4 Carrier	controls	Negative		0.470755	0.220469	0.102978	0.0841357		1.45729		0.375	1.04333	0.98	0.205
-0.2494	1	e4 Carrier	controls	Positive		0.508183	0.232078	0.109186	0.0933537		1.50495		1.385	2.02667	1.45	1.62
-0.08	1	e4 Carrier	MCI	Positive		0.413843	0.179068	0.093052	0.082716		1.32221		-1.9175	-0.506667	-0.965	-2.33
-0.1438	8	Non-e4 Carrier	MCI	Negative		0.544332	0.245892	0.114094	0.104961		1.28341		1.4525	0.466667	0.66	0.27
-0.1529	3	Non-e4 Carrier	controls	Negative		0.505328	0.225159	0.105698	0.101512				1.5075	1.53667	0.625	0.79
-0.1456	4	Non-e4 Carrier	MCI	Negative		0.534223	0.240745	0.122758	0.100638		1.36759		-1.11	-0.62	-0.8	-0.155
-0.1982	2	e4 Carrier	controls	Negative		0.523851	0.231837	0.108298	0.106565		1.42491		1.0625	0.816667	0.93	-0.12
0.0205	7	Non-e4 Carrier	controls	Positive		0.492272	0.21593	0.107	0.0964691		1.27036		1.24	0.446667	0.19	0.71
		Non-e4 Carrier	controls	Negative		0.474736	0.21826	0.0989704	0.0925031		1.34821		0.2625	-0.346667	-0.2	0.26
-0.1154	1	Non-e4 Carrier	MCI	Negative		0.429794	0.194155	0.097979	0.0824647		1.19998		-1.2675	-0.89	-0.24	-1.62
-0.2665	1	Non-e4 Carrier	MCI	Negative		0.536912	0.230177	0.112516	0.113216		1.25166		-0.55	0.89	0.78	0.14
0.032	9	e4 Carrier	MCI	Positive		0.44425	0.198467	0.0917868	0.0813375		1.18632		-3.265	-3	-0.815	-1.905
-0.2121	8	Non-e4 Carrier	controls	Negative		0.514773	0.231767	0.105939	0.0972767		1.31987		2.5075	1.48667	1.875	1.535
-0.1339	2	Non-e4 Carrier	MCI	Negative		0.490375	0.21216	0.104445	0.106642		1.27145		-1.05	0.0233333	-0.635	-0.73
		Non-e4 Carrier	controls	Positive		0.459148	0.204352	0.0964226	0.0906292		1.23254		0.3825	1.53333	0.525	0.59
-0.1775	5	Non-e4 Carrier	controls	Negative		0.460511	0.206536	0.0950974	0.0914367		1.30276		1.2775	-0.08	1.215	0.485
0.0058	5	Non-e4 Carrier	controls	Negative		0.573434	0.250079	0.121772	0.11614		1.31514		-0.2625	0.433333	0.16	0.905
-0.1393	2	Non-e4 Carrier	controls	Negative		0.450855	0.207007	0.0957717	0.0864759		1.19075		-0.015	0.74	1.515	0.46
-0.2723	2		controls	Positive		0.586655	0.266171	0.119692	0.115385		1.44847		0.6925	0.35	0.595	2.44
-0.2573	3		MCI	Positive		0.44643	0.193714	0.0950828	0.0947193					-2.77	-1.59	-1.48
0.1293	3		MCI	Positive		0.465627	0.208934	0.103125	0.0924496		1.19556		-1.8825	1.42	0.675	0.15

## Sheet: Fig.2
Group	p75+ cell density	p75+ cell number	BOLD-CSF	BOLD amplitude	Lag time
Sham	9.69919	661	-0.333147	19.1755	0.9
Sham	7.77794	531	-0.480298	15.2966	0.3
Sham	6.2178	356	0.0135714	6.14814	7.5
Sham	10.0775	442	-0.844592	31.7256	0
Lesion	2.65394	178	-0.387177	13.1021	0.9
Lesion	0.171317	7	-0.134787	9.32478	6.9
Lesion	3.29372	212	-0.0873404	8.52938	4.8
Lesion	3.43146	204	0.166134	9.15802	4.8
Lesion	3.96414	69
Lesion	0	0	-0.0704737	5.80354	11.7

## Sheet: Fig3
Group	AUC	Arrival Time	Time-to-peak	Influx rate	Decay time
Sham	32.6276	5.22012	21.7032	0.34268	0.732657
Sham	5.35922	4.68352	14.3261	0.637675	0.728795
Sham	12.376	3.89323	21.8527	1.09228	1.12882
Sham	48.7308	4.85028	18.0657	0.622321	0.796656
Lesion	95.9179	2.69189	17.2331	1.36178	2.16038
Lesion	159.803	4.32308	21.0917	0.549125	18.0846
Lesion	142.673	3.9051	19.8387	0.879425	13.2235
Lesion	61.9377	6.22914	23.2395	0.445943	1.72507
Lesion	9.04153	4.92257	16.3423	0.761366	0.954322
Lesion	47.1511	7.81911	22.8847	0.404286	1.87583

## Sheet: Fig4
Group	Effective Time-to-peak
Sham	16.4831
Sham	9.64261
Sham	17.9595
Sham	13.2154
Lesion	14.5412
Lesion	16.7687
Lesion	15.9336
Lesion	17.0104
Lesion	11.4197
Lesion	15.0656

## Sheet: Fig5
Group	PCA pulsation	LHiA pulsation	BOLD-CSF
Sham	0.0709086	0.0172488	-0.333147
Sham	0.0688603	0.0169021	-0.480298
Sham	0.0528832	0.0195448	0.0135714
Sham	0.0617787	0.0203439	-0.844592
Sham	0.043753	0.0284498	-0.33757
Sham	0.051806	0.0152462	-0.326475
Sham	0.0834865	0.0218385	-0.210127
Lesion	0.0300684	0.00839891	0.123857
Lesion	0.0545611	0.0075253	0.181968
Lesion	0.0571074	0.00591681	-0.0704737
Lesion	0.0452858	0.0204466	-0.344196

## Sheet: Fig6
Group	BOLD-CSF	Lag time	Heart Rate	PCA pulsation	LHiA pulsation	AUC	Arrival Time	Time-to-peak	Influx rate	Decay time
DPZ	0.303143	15	3.97143	0.0520999	0.0258567	45.0934	31.9893	127.815	0.110929	5.195
DPZ	-0.0316578	4.2	4.44571	0.0268077	0.0107777	69.0046	32.8415	136.138	0.101787	3.19958
DPZ	-0.038616	5.1	3.88	0.0427547	0.0193497	91.9734	22.4653	104.823	0.204016	37.4483
DPZ	0.420609	14.7	3.77714	0.0345108	0.0191645	94.1643	20.8443	121.109	0.139798	11.153
DPZ	0.492391	15	2.83429	0.0762049	0.0249483	82.127	20.1845	118.517	0.152998	9.47182
DPZ	0.383177	15	2.84	0.058971	0.0318736
Veh	-0.181256	4.5	3.37143	0.0656874	0.0285035	98.4137	25.0605	117.97	0.159171	17.7269
Veh	0.0521029	7.2	2.85143	0.0575569	0.0216586	70.7342	23.8183	117.594	0.148154	7.81418
Veh	0.10515	6.6	2.48571	0.0785007	0.0180006	75.5491	22.7064	134.557	0.144241	4.13599
Veh	-0.271971	0	2.64571	0.0774209	0.0413551	94.52	30.5529	123.561	0.169544	12.6229
Veh	0.0744179	15	3.16571	0.0842094	0.0319922	110.379	31.8947	129.398	0.154316	28.0098
Veh	-0.624386	0.6	3.33143	0.0832764	0.0217002

## Sheet: Supp Fig2
BOLD-CSF	Age	Sex	Years.of.Edu	MMSE	WMH	Amyloid Centiloid
0.0445	81.937	F	8	29	14.046	-18.61
-0.1411	76.9616	M	10	29	8.383	24.31
-0.3245	76.6164	F	10	30	0.528	-6.35
-0.2494	76.2027	F	9	30	0.689	22.2
-0.08	77.7041	F	11	26	12.559	98.81
-0.1438	72.1041	M	17	30	3.004	-7.26
-0.1529	72.3616	F	15	30	0.569	-6.81
-0.1456	59.7808	F	10	29	5.465	-5.87
-0.1982	78.474	F	14	30	6.356	2.18
0.0205	74.5726	F	16	30	2.492	65.55
	80.7452	M	10	28	9.775	-18.24
-0.1154	80.3342	M	7	27	17.705	-10.13
-0.2665	72.1507	M	11	27	2.755	-8.04
0.032	62.6603	F	8	26	4.897	96.35
-0.2121	74.474	M	18	29	0.312	-1.3
-0.1339	74.7178	M	18	27	3.085	-3.28
	85.737	M	12	29	5.062	27.41
-0.1775	83.4877	F	18	30	0.655	-4.94
0.0058	74.2411	M	12	30	3.313	11.05
-0.1393	75.3836	F	17	30	13.388	-20.96
-0.2723	62.7342	M	18	29	1.231	34.92
-0.2573	82.463	M	12	21	3.249	82.66
0.1293	88.326	M	10	25	7.022	17.76

## Sheet: Supp Fig3
RAVLT.SD.Zscore	RAVLT.LD.Zscore	WMS.VR1.Zscore	WMS.VR2.Zscore	Trail.A.Zscore	Trail.B.Zscore	COWAT.Zscore	DS.Forward.Zscore	DS.Backward.Zscore	Stroop.Zscore	BNT.Zscore	Animals.Zscore
-2.7	-2.05	-0.67	-0.67	-0.48	-3.14	0	0.67	-0.67	-1	-1.46	-1.74
3.29	2.08	0.33	1	0.7	0.11	0.33	1	0.67	-1	1.13	0.37
0.11	0.39	0.33	0.67	1.29	1.13	1.33	2	0.67	0.67	0.27	0.14
2.5	1.7	0.67	0.67	1.23	1.08	2.67	-0.67	2.33	1.67	1.21	2.03
-2.67	-3	-0.67	-1.33	-1.6	-0.52	-1	0.67	0	-0.33	-2.94	-1.72
2.12	1.69	0.67	1.33	0.65	0.73	0.67	1.33	0	0.67	1.21	-0.67
2.89	0.81	1	1.33	0.58	1.28	3	1.33	0.33	0.67	1.21	0.37
-1.76	-2.35	-0.33	0	-0.93	-0.86	-1	1.33	0	-0.67	0.11	-0.42
0.11	0.81	1.33	2	1.53	1.45	-1	0	2	0.33	0.28	-0.52
0.67	0.62	2	1.67	1.05	1.01	0.33	-0.33	0	-0.67	0.28	1.14
-0.82	0.54	0	1.33	0.27	-0.71	0.67	-0.33	-1	-0.67	0.71	-0.19
-2.59	-2.15	0	-0.33	-0.15	-0.33	-1.67	1.33	-0.67	-0.33	-1.9	-1.34
-0.82	-1.38	1.33	-1.33	1.23	1	0	2	1.67	0.33	0.23	0.05
-3.65	-4.08	-2.33	-3	-0.3	-7.33	-0.67	0.67	-1	-1.33	-1.93	-1.88
4.47	3.23	1	1.33	1.42	1.46	2.67	-0.67	0.33	2.33	1.21	1.86
-0.8	-1.4	-0.33	-1.67	0.06	0.73	-0.33	0	-0.33	-1.33	-1.37	-0.09
0.94	0.92	0	-0.33	0.72	0.26	2.67	0	1.67	0.33	0.86	0.32
1.78	0.33	1.67	1.33	0.76	0.09	-0.33	-1.33	0	1.67	-0.34	1.31
-0.82	-0.23	0	0	0.65	0.63	1	-0.33	-0.33	-0.33	1.21	0.6
-0.44	-0.62	1.33	-0.33	1.36	1.22	-0.33	0	1.33	1.67	1.21	-0.29
0.69	1.41	0	0.67	1.19	1.05	0	0	0	0	1.12	3.76
-3.76	-2.15			-0.85	-7.64	-1	-0.67	0.33	-2.33	-0.34	-2.62
-3.76	-1.77	-1	-1	1.35	0.93	2	-1	1.33	0	0.86	-0.56

## Sheet: Supp Fig4
basal forebrain				hippocampus
Sham	Lesion			Sham	Lesion
0.595416	1.4599			0.12893	0.084609
0.186234	1.56321			0.040868	0.065676
0.47192	0.799753			0.05734	0.122035
1.53478	1.51588			0.066366	0.08468
2.93689	0.16649			0.223149	0.0610407
0.845724	0.930852			0.049917	0.0366649
0.661982	0.183292			0.071423	0.0223894
0.797613	0.24093			0.034908	0.127441
0.652431	0.057525			0.04267	0.0676858
0.225373	0.387103			0.192617	0.162172
	0.137055				0.0664973
	0.065012

## Sheet: Supp Fig5
MS/VDB			Hippocampus			Midbrain
Control	Lesion		Control	Lesion		Control	Lesion
72.7163	19.8587		47.7908	27.948		88.9883	29.6977
84.0468	35.8527		81.8284	58.7749		104.242	58.8811
89.55	42.865		112.083	60.3544		104.798	48.3025
101.521	20.1198		96.025	21.4001		109.254	22.652
76.2538	38.9716		89.5878	55.0582		95.9346	43.5286
125.775	71.5372		117.076	78.8944		114.509	88.2803
78.0288	59.9923		68.6035	87.1788		102.319	86.1584
64.0941	111.297		67.6604	94.6876		89.4924	119.368
